# Supplementary material for: Epidemiology of Streptococcus pneumoniae Serotypes in Jordan Amongst Children Younger than the Age of 5: A National Cross-Sectional Study
Source: Vaccines (Basel). 2023 Aug 22;11(9):1396. doi: 10.3390/vaccines11091396 (PMC10536609; doi:10.3390/vaccines11091396)
Supplement: Supplementary file 1 [file vaccines-11-01396-s001.zip]

Archive with 1 entries (1 files):
- vaccines-2523171-supplementary.pdf
